# Supplementary material for: Proteomic characterisation of triple negative breast cancer cells following CDK4/6 inhibition
Source: Sci Data. 2022 Jul 11;9:395. doi: 10.1038/s41597-022-01512-1 (PMC9273754; doi:10.1038/s41597-022-01512-1)
Supplement: Supplementary file 1 — Supplementary Table 1 [file 41597_2022_1512_MOESM1_ESM.xlsx]

## Sheet: Sheet1
Selection column	Selection value	Category column	Category value	Total size	Selection size	Category size	Intersection size	Enrichment factor	P value	Benj. Hoch. FDR
regulation	up-regulated	KEGG name	Asthma	8990	1586	8	8	5.6683	9.2474e-07	1.5996e-05
regulation	up-regulated	KEGG name	Autoimmune thyroid disease	8990	1586	14	13	5.2635	1.7778e-09	6.2841e-08
regulation	up-regulated	KEGG name	Graft-versus-host disease	8990	1586	15	13	4.9126	1.0997e-08	3.193e-07
regulation	up-regulated	KEGG name	Allograft rejection	8990	1586	15	13	4.9126	1.0997e-08	3.193e-07
regulation	up-regulated	KEGG name	Intestinal immune network for IgA production	8990	1586	12	10	4.7236	1.2799e-06	2.0403e-05
regulation	up-regulated	KEGG name	Type I diabetes mellitus	8990	1586	16	13	4.6055	4.8371e-08	1.1236e-06
regulation	up-regulated	KEGG name	Glycosphingolipid biosynthesis - ganglio series	8990	1586	5	4	4.5347	0.0039782	0.015114
regulation	up-regulated	KEGG name	Staphylococcus aureus infection	8990	1586	13	10	4.3603	4.5726e-06	6.301e-05
regulation	up-regulated	KEGG name	Fatty acid biosynthesis	8990	1586	4	3	4.2513	0.018066	0.049621
regulation	up-regulated	KEGG name	Glycosaminoglycan degradation	8990	1586	14	10	4.0488	1.3195e-05	0.00016253
regulation	up-regulated	KEGG name	Aminobenzoate degradation	8990	1586	7	5	4.0488	0.0024242	0.010159
regulation	down-regulated	KEGG name	DNA replication	8990	2032	35	32	4.045	5.4622e-18	1.4802e-15
regulation	up-regulated	KEGG name	Complement and coagulation cascades	8990	1586	20	14	3.9678	3.2927e-07	6.5903e-06
regulation	down-regulated	KEGG name	Spliceosome	8990	2032	123	110	3.9566	4.5186e-57	3.6736e-54
regulation	up-regulated	KEGG name	Primary bile acid biosynthesis	8990	1586	6	4	3.7789	0.0098333	0.031143
regulation	up-regulated	KEGG name	Malaria	8990	1586	21	14	3.7789	8.1469e-07	1.4399e-05
regulation	up-regulated	KEGG name	Caprolactam degradation	8990	1586	6	4	3.7789	0.0098333	0.031143
regulation	up-regulated	KEGG name	ECM-receptor interaction	8990	1586	40	25	3.5427	2.8359e-10	1.2575e-08
regulation	up-regulated	KEGG name	Other glycan degradation	8990	1586	13	8	3.4882	0.00045286	0.0029167
regulation	up-regulated	KEGG name	Rheumatoid arthritis	8990	1586	36	22	3.464	6.0926e-09	1.9051e-07
regulation	up-regulated	KEGG name	Antigen processing and presentation	8990	1586	43	26	3.4274	3.5305e-10	1.4352e-08
regulation	down-regulated	KEGG name	Mismatch repair	8990	2032	22	17	3.4187	7.3507e-08	1.6152e-06
regulation	up-regulated	KEGG name	Benzoate degradation	8990	1586	10	6	3.401	0.0028975	0.011662
regulation	up-regulated	KEGG name	Hematopoietic cell lineage	8990	1586	17	10	3.3343	0.00014363	0.0011916
regulation	up-regulated	KEGG name	Viral myocarditis	8990	1586	41	24	3.3181	4.173e-09	1.3571e-07
regulation	up-regulated	KEGG name	Drug metabolism - cytochrome P450	8990	1586	19	11	3.2817	8.0831e-05	0.00078233
regulation	down-regulated	KEGG name	Base excision repair	8990	2032	29	21	3.2037	1.4216e-08	3.8256e-07
regulation	up-regulated	KEGG name	Fatty acid metabolism	8990	1586	32	18	3.1884	8.0853e-07	1.4399e-05
regulation	up-regulated	KEGG name	Cell adhesion molecules (CAMs)	8990	1586	52	29	3.1612	4.9672e-10	1.923e-08
regulation	up-regulated	KEGG name	Retinol metabolism	8990	1586	9	5	3.1491	0.0098756	0.031143
regulation	up-regulated	KEGG name	Metabolism of xenobiotics by cytochrome P450	8990	1586	22	12	3.0918	8.254e-05	0.00078947
regulation	up-regulated	KEGG name	Fat digestion and absorption	8990	1586	13	7	3.0522	0.0028294	0.011444
regulation	up-regulated	KEGG name	Arachidonic acid metabolism	8990	1586	13	7	3.0522	0.0028294	0.011444
regulation	up-regulated	KEGG name	Lysosome	8990	1586	93	50	3.0475	2.0745e-15	4.2164e-13
regulation	up-regulated	KEGG name	Valine, leucine and isoleucine degradation	8990	1586	41	22	3.0416	1.5033e-07	3.1338e-06
regulation	up-regulated	KEGG name	Ether lipid metabolism	8990	1586	17	9	3.0009	0.00084214	0.0047218
regulation	up-regulated	KEGG name	Phagosome	8990	1586	92	48	2.9574	3.4414e-14	4.6632e-12
regulation	down-regulated	KEGG name	Cell cycle - yeast	8990	2032	59	38	2.8495	5.6904e-12	4.2057e-10
regulation	up-regulated	KEGG name	Tryptophan metabolism	8990	1586	26	13	2.8342	0.00013063	0.0010948
regulation	up-regulated	KEGG name	Steroid hormone biosynthesis	8990	1586	14	7	2.8342	0.0046634	0.017147
regulation	up-regulated	KEGG name	Starch and sucrose metabolism	8990	1586	20	10	2.8342	0.00076436	0.0043762
regulation	up-regulated	KEGG name	Other types of O-glycan biosynthesis	8990	1586	16	8	2.8342	0.0025355	0.010426
regulation	up-regulated	KEGG name	Galactose metabolism	8990	1586	18	9	2.8342	0.0013883	0.0064866
regulation	up-regulated	KEGG name	Butanoate metabolism	8990	1586	20	10	2.8342	0.00076436	0.0043762
regulation	down-regulated	KEGG name	Ribosome	8990	2032	83	52	2.7718	3.9033e-15	6.3468e-13
regulation	up-regulated	KEGG name	Propanoate metabolism	8990	1586	27	13	2.7292	0.00020772	0.0016041
regulation	down-regulated	KEGG name	Ribosome biogenesis in eukaryotes	8990	2032	70	43	2.7177	2.4298e-12	1.9754e-10
regulation	up-regulated	KEGG name	Steroid biosynthesis	8990	1586	15	7	2.6452	0.0072058	0.024512
regulation	up-regulated	KEGG name	Neuroactive ligand-receptor interaction	8990	1586	24	11	2.598	0.0010165	0.0052216
regulation	up-regulated	KEGG name	Peroxisome	8990	1586	58	26	2.541	1.046e-06	1.7355e-05
regulation	down-regulated	KEGG name	Cell cycle	8990	2032	99	56	2.5026	1.7056e-13	1.7334e-11
regulation	up-regulated	KEGG name	Alzheimer's disease	8990	1586	124	54	2.4685	9.5637e-12	6.4794e-10
regulation	up-regulated	KEGG name	Oxidative phosphorylation	8990	1586	104	45	2.4527	6.3032e-10	2.3293e-08
regulation	up-regulated	KEGG name	Cardiac muscle contraction	8990	1586	35	15	2.4293	0.0003256	0.0022433
regulation	up-regulated	KEGG name	Parkinson's disease	8990	1586	101	43	2.4133	2.7072e-09	9.1706e-08
regulation	up-regulated	KEGG name	Glutathione metabolism	8990	1586	33	14	2.4048	0.00056719	0.0034412
regulation	up-regulated	KEGG name	ABC transporters	8990	1586	19	8	2.3867	0.0083349	0.027772
regulation	down-regulated	KEGG name	Meiosis - yeast	8990	2032	52	28	2.3823	6.9433e-07	1.2829e-05
regulation	up-regulated	KEGG name	Sphingolipid metabolism	8990	1586	24	10	2.3618	0.0037456	0.014364
regulation	up-regulated	KEGG name	PPAR signaling pathway	8990	1586	36	15	2.3618	0.00046025	0.0029233
regulation	down-regulated	KEGG name	mRNA surveillance pathway	8990	2032	68	36	2.3422	3.4413e-08	8.4782e-07
regulation	up-regulated	KEGG name	Cytokine-cytokine receptor interaction	8990	1586	46	19	2.3413	0.00010218	0.00092302
regulation	up-regulated	KEGG name	Biosynthesis of unsaturated fatty acids	8990	1586	17	7	2.334	0.014788	0.042334
regulation	up-regulated	KEGG name	Leishmaniasis	8990	1586	39	16	2.3255	0.00037192	0.0024989
regulation	down-regulated	KEGG name	Nucleotide excision repair	8990	2032	42	22	2.3174	1.8077e-05	0.00021658
regulation	down-regulated	KEGG name	Homologous recombination	8990	2032	23	12	2.3083	0.0014178	0.0065866
regulation	up-regulated	KEGG name	Pyruvate metabolism	8990	1586	32	13	2.3028	0.0013703	0.0064772
regulation	down-regulated	KEGG name	RNA polymerase	8990	2032	27	14	2.294	0.00064065	0.0038581
regulation	up-regulated	KEGG name	Amino sugar and nucleotide sugar metabolism	8990	1586	40	16	2.2673	0.00051114	0.003149
regulation	down-regulated	KEGG name	RNA degradation	8990	2032	59	30	2.2496	1.3608e-06	2.1276e-05
regulation	up-regulated	KEGG name	Protein digestion and absorption	8990	1586	23	9	2.218	0.0088741	0.028744
regulation	down-regulated	KEGG name	Basal transcription factors	8990	2032	36	18	2.2121	0.00020796	0.0016041
regulation	up-regulated	KEGG name	Glycerolipid metabolism	8990	1586	31	12	2.1942	0.0031686	0.012554
regulation	up-regulated	KEGG name	Arrhythmogenic right ventricular cardiomyopathy (ARVC)	8990	1586	31	12	2.1942	0.0031686	0.012554
regulation	up-regulated	KEGG name	Glycerophospholipid metabolism	8990	1586	50	19	2.154	0.00034607	0.0023643
regulation	up-regulated	KEGG name	Endocrine and other factor-regulated calcium reabsorption	8990	1586	32	12	2.1256	0.0041791	0.01573
regulation	up-regulated	KEGG name	Amoebiasis	8990	1586	58	21	2.0523	0.00036795	0.0024929
regulation	up-regulated	KEGG name	Salivary secretion	8990	1586	36	13	2.0469	0.00421	0.015773
regulation	up-regulated	KEGG name	Citrate cycle (TCA cycle)	8990	1586	28	10	2.0244	0.011565	0.035202
regulation	up-regulated	KEGG name	Gastric acid secretion	8990	1586	34	12	2.0006	0.0068958	0.023655
regulation	up-regulated	KEGG name	Huntington's disease	8990	1586	144	50	1.9682	3.4046e-07	6.5903e-06
regulation	up-regulated	KEGG name	Dilated cardiomyopathy	8990	1586	35	12	1.9434	0.0086494	0.02849
regulation	down-regulated	KEGG name	Pyrimidine metabolism	8990	2032	85	37	1.9258	8.6946e-06	0.0001122
regulation	down-regulated	KEGG name	RNA transport	8990	2032	132	57	1.9105	6.1585e-08	1.3908e-06
regulation	up-regulated	KEGG name	Hypertrophic cardiomyopathy (HCM)	8990	1586	33	11	1.8894	0.013841	0.040771
regulation	up-regulated	KEGG name	ko05152	8990	1586	106	35	1.8716	5.2377e-05	0.00055302
regulation	up-regulated	KEGG name	Lysine degradation	8990	1586	37	12	1.8384	0.013045	0.038564
regulation	down-regulated	KEGG name	Systemic lupus erythematosus	8990	2032	32	13	1.7973	0.010649	0.032918
regulation	up-regulated	KEGG name	N-Glycan biosynthesis	8990	1586	38	12	1.79	0.015713	0.044512
regulation	up-regulated	KEGG name	Calcium signaling pathway	8990	1586	59	17	1.6333	0.012276	0.036965
regulation	up-regulated	KEGG name	Natural killer cell mediated cytotoxicity	8990	1586	60	17	1.606	0.01412	0.041146
regulation	up-regulated	KEGG name	Focal adhesion	8990	1586	121	34	1.5928	0.0013818	0.0064866
regulation	up-regulated	KEGG name	Regulation of actin cytoskeleton	8990	1586	129	36	1.5819	0.0011863	0.0058102
regulation	up-regulated	KEGG name	Endocytosis	8990	1586	152	41	1.529	0.0011747	0.0057881
regulation	up-regulated	KEGG name	Toxoplasmosis	8990	1586	82	22	1.5208	0.011634	0.035202
regulation	down-regulated	KEGG name	Purine metabolism	8990	2032	113	37	1.4486	0.0036878	0.014277
regulation	up-regulated	KEGG name	Protein processing in endoplasmic reticulum	8990	1586	137	33	1.3654	0.012858	0.03815
